# Supplementary material for: Regulation of Human Lung Adenocarcinoma Cell Proliferation by LncRNA AFAP-AS1 Through the miR-508/ZWINT Axis
Source: Int J Mol Sci. 2025 Jul 7;26(13):6532. doi: 10.3390/ijms26136532 (PMC12249709; doi:10.3390/ijms26136532)
Supplement: Supplementary file 1 [file ijms-26-06532-s001.zip]

Archive with 1 entries (1 files):
- ijms-3717313-supplementary.pdf
